# Supplementary material for: Geniposide and Chlorogenic Acid Combination Improves Non-Alcoholic Fatty Liver Disease Involving the Potent Suppression of Elevated Hepatic SCD-1
Source: Front Pharmacol. 2021 May 4;12:653641. doi: 10.3389/fphar.2021.653641 (PMC8129574; doi:10.3389/fphar.2021.653641)
Supplement: Supplementary file 1 [file DataSheet1.zip]

Archive with 5 entries (5 files):
- Image S1.jpg
- Image S2.jpg
- Image S3.jpg
- Table S1.jpg
- Tables S2 and S3.jpg
